# Supplementary material for: Distinct responses of frond and root to increasing nutrient availability in a floating clonal plant
Source: PLoS One. 2021 Oct 11;16(10):e0258253. doi: 10.1371/journal.pone.0258253 (PMC8504747; doi:10.1371/journal.pone.0258253)
Supplement: S1 Data — (XLSX) [file pone.0258253.s001.xlsx]

## Sheet: Sheet1
nutrient level	no. of ramets	frond length	frond width	root length	total frond area	frond mass	root mass	root to shoot ratio	total mass	SFA	area per frond
1/64	14	6	5	13.2	4.535	15.39	1.97	0.128005	17.36	0.294672	0.137424
1/64	17	5.8	4.6	13.2	4.92	13.58	1.15	0.0846834	14.73	0.362297	0.144706
1/64	15	6.2	4.8	8.2	4.209	16.05	0.99	0.0616822	17.04	0.262243	0.116917
1/64	17	6.4	5.2	11.2	3.223	14.96	1.9	0.127005	16.86	0.215441	0.12892
1/64	17	5.2	4.4	8.6	3.161	10.7	1.35	0.126168	12.05	0.295421	0.131708
1/64	18	6.2	5.2	14.2	4.361	16.18	1.97	0.121755	18.15	0.26953	0.132152
1/64	16	5.4	4.2	7	12.886	13.34	0.79	0.0592204	14.13	0.965967	0.167351
1/64	16	5.8	5.2	14.6	3.892	14.34	1.2	0.083682	15.54	0.271409	0.117939
1/64	12	6.6	4.8	10.6	2.652	10.57	1.15	0.108798	11.72	0.250899	0.1105
1/64	16	5.8	5	10.8	4.427	15.36	1.72	0.111979	17.08	0.288216	0.119649
1/64	17	6.4	4.8	9.8	4.498	17.04	2.03	0.119131	19.07	0.263967	0.187417
1/64	15	6	4.4	13	3.121	11.56	1.75	0.151384	13.31	0.269983	0.100677
1/32	26	5.6	5.4	9.2	5.588	15.92	2.12	0.133166	18.04	0.351005	0.0997857
1/32	19	6	4.6	11.4	3.793	15.13	1.68	0.111038	16.81	0.250694	0.0998158
1/32	18	6.2	5.4	14	5.069	15.63	1.79	0.114523	17.42	0.324312	0.153606
1/32	16	5.8	5	5.4	3.337	11.61	1.32	0.113695	12.93	0.287425	0.139042
1/32	15	5.4	4.6	11.2	3.243	11.98	1.72	0.143573	13.7	0.270701	0.0926571
1/32	17	6.2	4.6	9	3.344	13.98	1.4	0.100143	15.38	0.239199	0.107871
1/32	14	6.2	4.8	10.2	3.503	11.66	1.26	0.108062	12.92	0.300429	0.116767
1/32	16	6	4.8	10	3.794	14.24	2.95	0.207163	17.19	0.266433	0.1084
1/32	18	5.6	4.6	8	4.213	13.49	1.11	0.0822832	14.6	0.312305	0.123912
1/32	17	6.2	5	8.8	5.683	15.52	1.74	0.112113	17.26	0.366173	0.149553
1/32	18	5.2	4.2	7	4.52	16.27	0.37	0.0227412	16.64	0.277812	0.125556
1/32	15	5.6	4.8	11	3.777	13.78	1.38	0.100145	15.16	0.274093	0.114455
0.0625	17	6	4.6	2.6	3.382	14.07	0.51	0.0362473	14.58	0.24037	0.105688
0.0625	16	6.6	5.4	7.4	3.777	14.09	0.85	0.0603265	14.94	0.268062	0.121839
0.0625	16	6.8	5.2	3	3.625	15.85	0.59	0.037224	16.44	0.228707	0.106618
0.0625	17	6	5	1.8	3.105	17.51	0.55	0.0314106	18.06	0.177327	0.119423
0.0625	14	5.6	4.8	1	2.774	12.09	0	0	12.09	0.229446	0.115583
0.0625	19	5.8	4.8	8.8	4.768	14.48	0.72	0.0497238	15.2	0.329282	0.1192
0.0625	14	6.4	5	7.4	4.533	12.68	1.01	0.079653	13.69	0.357492	0.161893
0.0625	12	6.8	5.4	4.6	3.581	15.21	0.49	0.0322156	15.7	0.235437	0.105324
0.0625	17	6.4	5.4	1.2	3.727	16.46	0.4	0.0243013	16.86	0.226428	0.128517
0.0625	16	6.8	5.2	1.8	4.58	17.53	0.18	0.0102681	17.71	0.261266	0.152667
0.0625	16	5.6	4.6	3	3.082	4.31	0.14	0.0324826	4.45	0.715081	0.0933939
0.0625	13	6.25	5.1	3.8	3.85	13.78	0.01	0.000725689	13.79	0.27939	0.11
0.125	18	6.2	5.2	3.6	4.789	20.59	0.47	0.0228266	21.06	0.232589	0.145121
0.125	14	6.4	4.6	0.8	3.482	9.66	0	0	9.66	0.360455	0.13928
0.125	13	6.2	4.8	1.8	3.653	8.55	0.07	0.00818713	8.62	0.427251	0.18265
0.125	16	5.4	4.6	1.4	3.292	9.3	0.08	0.00860215	9.38	0.353978	0.137167
0.125	14	5.6	4.6	0	3.921	9.94	1.56	0.156942	11.5	0.394467	0.15684
0.125	13	6.6	4.6	0	3.329	6.76	0.12	0.0177515	6.88	0.492456	0.184944
0.125	16	6.4	5.2	0.8	4.188	3.19	0	0	3.19	1.31285	0.155111
0.125	17	6.8	5	4	3.278	10.8	0.08	0.00740741	10.88	0.303519	0.142522
0.125	14	6	4.6	0	2.22	7.12	0.36	0.0505618	7.48	0.311798	0.116842
0.125	16	6.8	5.2	0	3.548	4.54	0.21	0.0462555	4.75	0.781498	0.147833
0.125	18	6.2	4.8	0	10.107	12.42	0	0	12.42	0.813768	0.105281
0.125	16	6.4	5.6	2.8	2.421	10.68	0	0	10.68	0.226685	0.0780968
0.25	22	6.4	5.2	0	5.423	11.13	0	0	11.13	0.487242	0.1595
0.25	21	6.2	5.2	0.8	6.161	13.45	0.27	0.0200743	13.72	0.458067	0.162132
0.25	24	6.4	5.2	6	5.629	11.07	0.24	0.0216802	11.31	0.508491	0.137293
0.25	24	7.6	5.8	5.8	5.633	25.46	0.58	0.0227808	26.04	0.221249	0.131
0.25	23	7	5.2	3.4	6.459	12.52	0.12	0.00958466	12.64	0.515895	0.169974
0.25	28	5.6	4.6	2.2	5.86	16.79	0.33	0.0196546	17.12	0.349017	0.139524
0.25	23	7	5.6	9.2	6.757	12.92	0.26	0.0201238	13.18	0.522988	0.140771
0.25	26	6.4	5	0	4.034	19.62	0.31	0.0158002	19.93	0.205607	0.112056
0.25	20	7.2	5.2	1.2	6.696	12.8	0	0	12.8	0.523125	0.20925
0.25	12	6.8	5.2	11.8	5.039	8.06	0.3	0.0372208	8.36	0.625186	0.162548
0.25	25	6.6	4.8	3	6.472	13.29	0	0	13.29	0.486983	0.190353
0.25	24	6.8	5.4	0	6.255	16.37	0.89	0.0543677	17.26	0.382101	0.152561
0.5	27	5.8	4.6	4.6	5.653	21.28	1.62	0.0761278	22.9	0.265648	0.100946
0.5	33	6.6	5.4	2.6	6.387	23.2	1.06	0.0456897	24.26	0.275302	0.0997969
0.5	46	6.2	5	4	7.598	38.83	1.44	0.0370847	40.27	0.195673	0.0816989
0.5	36	6.4	4.8	7.4	9.448	30.67	0.82	0.0267362	31.49	0.308053	0.108598
0.5	32	7.6	5.2	7.8	8.21	26.78	0.73	0.0272591	27.51	0.306572	0.141552
0.5	32	6.6	5.8	3	9.05	35.28	0.65	0.018424	35.93	0.256519	0.135075
0.5	23	6.8	5.4	4.2	2.372	19.62	0.45	0.0229358	20.07	0.120897	0.0641081
0.5	41	7	5.6	8	3.491	26.99	1.24	0.0459429	28.23	0.129344	0.129296
0.5	51	6	5	4.2	12.557	42.52	1.98	0.0465663	44.5	0.29532	0.110149
0.5	28	5.8	5.2	3	23.666	26.03	0.55	0.0211295	26.58	0.909182	0.159905
0.5	23	7.8	5.6	2.4	4.669	15.94	0.54	0.033877	16.48	0.292911	0.119718
0.5	22	6.8	5.4	3.2	15.23	23.94	0.09	0.0037594	24.03	0.636174	0.153838
1	34	7.4	5.8	4.8	13.152	25.17	0.94	0.037346	26.11	0.522527	0.173053
1	49	7	5.8	5	24.335	32.22	1.36	0.0422098	33.58	0.755276	0.165544
1	46	7.2	5.6	7	24.759	38.27	1.52	0.0397178	39.79	0.646956	0.169582
1	47	6.6	4.8	3.2	15.573	34.04	1.15	0.0337838	35.19	0.457491	0.15573
1	40	7.6	6.2	4.6	16.297	36.74	0.89	0.0242243	37.63	0.443576	0.183112
1	35	7	5.8	5	13.52	24.82	0.33	0.0132957	25.15	0.544722	0.187778
1	57	6.8	5.8	7.4	16.114	36.4	1.61	0.0442308	38.01	0.442692	0.183114
1	59	6.8	5.6	6.6	18.925	41.49	1.71	0.0412148	43.2	0.456134	0.150198
1	49	6.4	5.6	1.6	16.524	38.82	0.57	0.0146832	39.39	0.425657	0.15443
1	46	6.4	5	2.6	10.632	32.48	1.23	0.0378695	33.71	0.32734	0.115565
1	43	6.8	5	6	10.747	34.2	1.02	0.0298246	35.22	0.31424	0.110794
1	52	6.8	5.6	4.6	12.845	40.3	1.81	0.0449132	42.11	0.318734	0.107941
2	41	7.6	5.8	6	15.148	34.42	0.75	0.0217897	35.17	0.440093	0.164652
2	42	7.2	5.6	5.6	10.907	32.79	1.46	0.0445258	34.25	0.332632	0.116032
2	40	7	5.6	2.8	12.343	34.43	1.55	0.0450189	35.98	0.358495	0.131309
2	44	7.6	6	2.4	11.339	29.43	0.48	0.0163099	29.91	0.385287	0.130333
2	32	8	6.6	2.6	10.393	23.29	0.22	0.00944611	23.51	0.446243	0.196094
2	46	6.8	5.4	5.6	2.869	36.66	1.55	0.0422804	38.21	0.0782597	0.124739
2	42	7.2	6	5.8	21.044	29.55	2.12	0.0717428	31.67	0.712149	0.193064
2	71	6.2	5	4.4	14.166	47.36	3.26	0.0688345	50.62	0.299113	0.0950738
2	40	7.6	5.4	2	8.722	24.4	0.09	0.00368852	24.49	0.357459	0.128265
2	44	7.4	5.6	3.8	17.745	36.35	0.76	0.0209078	37.11	0.488171	0.201648
2	55	7.2	6.2	4	15.233	41.84	1.29	0.0308317	43.13	0.364077	0.149343
2	56	7.2	5.8	4.4	20.081	43.34	2.18	0.0503	45.52	0.463336	0.204908
4	67	8.6	6.6	8.2	27.315	54.12	2.63	0.0485957	56.75	0.504712	0.200846
4	51	7.2	5.6	6.8	22.835	36.56	1.73	0.0473195	38.29	0.62459	0.237865
4	72	8	6.4	5.4	20.253	56.37	2.03	0.0360121	58.4	0.359287	0.136845
4	51	7.2	6	5	6.121	40.24	1.44	0.0357853	41.68	0.152112	0.133065
4	72	8	6.4	4.6	22.883	54.34	2.5	0.0460066	56.84	0.421108	0.170769
4	81	7.4	5.8	3.8	24.131	57.64	1.36	0.0235947	59	0.41865	0.174862
4	68	7.8	6.4	7.4	26.328	53.88	1.48	0.0274684	55.36	0.488641	0.207307
4	77	6.4	5	5	24.629	53.07	1.22	0.0229885	54.29	0.464085	0.166412
4	90	7.4	5.6	6	22.184	57.29	2.73	0.0476523	60.02	0.387223	0.124629
4	61	6	5.8	7.4	21.351	42.38	1.39	0.0327985	43.77	0.503799	0.172185
4	73	7	5.6	6.6	24.886	57.66	3.44	0.0596601	61.1	0.431599	0.165907
4	94	7.6	6.2	5.4	29.335	61.23	2.96	0.0483423	64.19	0.479095	0.200925
8	45	7	6.2	5.8	19.777	33.82	1.42	0.041987	35.24	0.584772	0.227322
8	73	6.4	5.4	4.6	17.716	38.52	0.92	0.0238837	39.44	0.459917	0.194681
8	53	6.8	5.8	6	19.635	33.02	1.55	0.0469412	34.57	0.59464	0.188798
8	64	6.8	5.6	4.6	20.774	49.04	1.19	0.0242659	50.23	0.423613	0.170279
8	46	7.2	5	4.2	11.446	27.76	0.72	0.0259366	28.48	0.41232	0.156795
8	55	7.2	5.4	4.8	17.832	41.89	0.81	0.0193364	42.7	0.425686	0.165111
8	67	6.4	5.4	4.6	20.843	46.23	0.98	0.0211984	47.21	0.450854	0.152139
8	58	7.4	6	5.2	17.75	46.12	0.76	0.0164788	46.88	0.384866	0.158482
8	75	6.8	5.4	7.2	24.868	55.37	1.43	0.0258263	56.8	0.449124	0.162536
8	96	6.4	5.4	3.6	23.914	62.4	1.13	0.018109	63.53	0.383237	0.139035
8	54	6.2	5	5	11.194	32.08	2.6	0.0810474	34.68	0.34894	0.113071
8	38	7.6	5.6	7	8.612	24.19	0.59	0.0243902	24.78	0.356015	0.130485
